# Supplementary material for: Exploring the Blood Glucose-Lowering Potential of the Umami Peptides LADW and EEAEGT Derived from Tuna Skeletal Myosin: Perspectives from α-Glucosidase Inhibition and Starch Interaction
Source: Foods. 2024 Jan 17;13(2):294. doi: 10.3390/foods13020294 (PMC10815170; doi:10.3390/foods13020294)
Supplement: Supplementary file 1 [file foods-13-00294-s001.zip]

Archive with 1 entries (1 files):
- foods-2797703-supplementary.pdf
